# Supplementary material for: Exploring Variability in Rifampicin Plasma Exposure and Development of Anti-Tuberculosis Drug-Induced Liver Injury among Patients with Pulmonary Tuberculosis from the Pharmacogenetic Perspective
Source: Pharmaceutics. 2024 Mar 12;16(3):388. doi: 10.3390/pharmaceutics16030388 (PMC10974048; doi:10.3390/pharmaceutics16030388)
Supplement: Supplementary file 1 [file pharmaceutics-16-00388-s001.zip]

Archive with 3 entries (3 files):
- Table S1_v2.pdf
- Table S2_v2.pdf
- Table S3_v3.pdf
